# Supplementary material for: Blocking late stages of splicing quickly limits pre-spliceosome assembly in vivo
Source: RNA Biol. 2019 Sep 4;16(12):1775–84. doi: 10.1080/15476286.2019.1657788 (PMC6844569; doi:10.1080/15476286.2019.1657788)
Supplement: Supplemental Material [file krnb-16-12-1657788-s001.zip]

Archive with 4 entries (3 files):
- Supplementary information/
- Supplementary information/Supplemental_figures_Mendoza-Ochoa et al_RNA Biology_3Aug.pdf
- Supplementary information/Supplemental_methods_Mendoza-Ochoa et al_RNA Biology_3Aug.pdf
- Supplementary information/Supplemental_strains_Mendoza-Ochoa et al_RNA Biology_3Aug.pdf
